# Supplementary material for: SNP-based linkage mapping reveals novel quantitative trait loci for yield traits in noug (Guizotia abyssinica (L. f.) Cass.)
Source: Front Plant Sci. 2025 Sep 9;16:1662582. doi: 10.3389/fpls.2025.1662582 (PMC12454408; doi:10.3389/fpls.2025.1662582)
Supplement: Supplementary Table 1 — List of the 163 F2 mapping population used in the present study, showing data collected for the nine quantitative (sheet 1) and three qualitative (sheet 2) characteristics. [file Table1.xlsx]

## Sheet: Quantitative traits
Supplementary Table S1. List of the F2 mapping populations used in the present study that shows data collected for the nine quantitative characteristics.
S.No.	Sample code	NCPP	NSPP	TSW (gm)	%OC	%OAC	DTF	PH	FS	CS
1	NG1	10	3.4	5.88235	46.16	47.22	90	195	4.1	2.85
2	NG2	10	3.5	6.28571	33.25	57.13	95	189	4.2	3
3	NG3	13	7.23077	4.57447	54.62	52.88	65	166	4.4	2.95
4	NG7	8	13.125	4.66667	53.42	41.83	72	160	3	2.65
5	NG8	38	14.5	4.41016	40.53	50.49	104	251	3.1	3.25
6	NG9	33	14.8485	4.38776	53.66	55.26	66	177	3.3	3
7	NG11	17	31.8824	3.63469	53.52	42.24	93	241	4.7	3
8	NG12	14	13.7857	4.50777	54.41	44.33	93	162	4.1	2.9
9	NG14	15	12.3333	3.56757	40.37	47.4	100	146	2.7	2.75
10	NG15	21	10.0476	6.01896	48.53	55.81	66	206	3.7	3.05
11	NG16	27	11.5185	3.40836	50.67	53.83	107	144	3.4	2.7
12	NG17	10	24.2	4.46281	54.21	54	97	204	3.7	3.2
13	NG18	10	15.7	5.09554	54.37	47.9	79	199	3.2	2.55
14	NG19	10	30.3	4.22442	52.94	47.45	77	235	3.5	3.05
15	NG20	33	16	4.16667	53.99	47.26	107	242	3.4	3.1
16	NG23	10	10.7	2.80374	51.14	47.84	77	114	3	3
17	NG25	10	8	5.5	53.96	47.06	109	206	4.1	2.85
18	NG29	14	33.2857	4.69957	53.54	36.64	74	214	4.7	3.05
19	NG30	17	23.3529	3.57683	52.9	37.02	87	224	4.1	3.2
20	NG32	18	22	3.40909	51.99	44.45	63	193	3.1	3.15
21	NG33	22	9	4.44444	53.12	40.9	65	189	4.2	3
22	NG36	5	18	4.55556	54.12	49.16	109	186	3.3	2.75
23	NG42	14	5.85714	5.73171	55.62	48.78	79	216	3	3.25
24	NG43	10	19.8	4.74747	50.4	37.62	93	205	4.9	3.35
25	NG44	39	21.0769	4.06326	53.45	48.49	104	245	5.1	3.25
26	NG45	10	22.8	4.60526	54.27	51.7	60	176	3.4	3.1
27	NG49	21	18.381	4.04145	54.56	35.97	54	216	3.4	3.25
28	NG50	17	14	4.20168	49.2	46.13	56	222	4.2	3.35
29	NG51	10	5.2	4.03846	43.45	49.4	66	215	5.2	3.35
30	NG52	46	20.2609	4.79614	50.53	45	49	210	4	3.25
31	NG53	26	12.9615	5.2819	54.64	47.81	66	230	3.2	3.15
32	NG54	15	11.7333	5.56818	53.6	57.46	96	234	4.1	3.2
33	NG55	45	13.5556	4.85246	52.93	51.41	66	242	3.7	3.35
34	NG58	20	14.15	4.48763	54.22	44.27	66	200	3.7	3.05
35	NG61	10	38.5	4.54545	52.69	41.08	97	203	4.5	4.1
36	NG64	13	17.4615	5.15419	54.47	50.09	63	221	4.4	3.45
37	NG66	30	23.7667	4.29173	47.92	45.62	78	226	4.3	3.55
38	NG68	17	26.0588	5.25959	50.9	44.54	67	234	3.9	3.1
39	NG72	10	17.9	4.24581	51.11	54.4	107	189	4.2	3.2
40	NG74	24	35.25	4.37352	46.24	43.22	60	240	4.4	3.45
41	NG75	20	23.65	4.75687	53.2	39.08	63	235	4.2	3.35
42	NG76	45	14.7556	5.0753	52.66	46.74	97	233	4.2	3.2
43	NG78	33	17.5455	4.88774	47.63	48.67	66	213	4.5	3.4
44	NG79	14	30	4.09524	52.24	51.36	89	165	3	3
45	NG80	12	37.75	4.34879	40.31	57.65	84	205	3.3	3.2
46	NG81	28	25.7857	4.08587	44.11	54.59	93	256	5.2	3.2
47	NG82	12	17.75	4.03756	49.68	55.36	93	213	4.6	3.1
48	NG84	23	17.2174	4.94949	54.5	56.82	97	251	3.4	3.4
49	NG85	10	18.6	4.83871	31.96	57.97	111	215	3.7	3.35
50	NG86	28	12.6786	4.25352	53.9	51.31	93	220	4.2	3.3
51	NG87	10	5	4.79167	37.29	52.32	88	252	2.9	3.1
52	NG89	10	12.8	5.15625	49.46	50.61	95	151	4.1	3.15
53	NG90	10	16.1	5.65217	50.97	53.85	108	190	2.5	3.05
54	NG93	10	22.8	3.07018	45.59	33.17	100	166	3.1	2.95
55	NG94	10	38.4	4.19271	49.82	45.84	60	236	4.1	3.1
56	NG95	28	23.7857	3.81381	48.9	43.72	100	192	3.4	3.05
57	NG97	25	20.44	4.57926	49.55	42.58	66	231	3.2	3.05
58	NG98	15	23	3.44928	43.1	40.48	114	176	3.3	2.85
59	NG99	20	14.85	4.41077	47.18	54.55	104	171	4.3	2.75
60	NG102	10	23.6	5.12712	51.83	61.45	104	244	5	3.1
61	NG103	10	28.4	3.90845	48.31	22.41	74	226	4.2	3.15
62	NG107	22	38.4091	4.86391	27.38	32.25	66	231	3	3.1
63	NG110	11	21.0909	3.66379	48.99	29.24	78	195	3.8	3.2
64	NG115	10	14	3.5	46.25	21.27	67	234	3.8	3.4
65	NG116	19	34.1053	4.33642	33.12	24.08	53	241	4.1	3.2
66	NG117	10	18.8	4.62766	46.29	25.73	101	193	3.7	2.65
67	NG118	30	31.3	4.2492	19.84	39.43	78	245	4.4	3.3
68	NG119	18	9.83333	5.19774	53.73	27.78	65	211	3.6	3.35
69	NG121	13	35.6923	3.72845	27.64	22.43	66	220	4.3	3.2
70	NG124	31	13.5806	4.60808	46.58	31.24	103	251	3.8	3.6
71	NG127	14	18.2857	4.80469	44.58	33.83	56	221	4.1	3.35
72	NG128	10	13.5	4.81481	47.51	24.83	60	165	4.3	3.2
73	NG130	16	18.625	4.42953	51.05	27.75	93	126	4.6	2.85
74	NG131	12	19	5.52632	37	25.96	96	249	4.8	3.65
75	NG132	10	37.4	4.73262	54.84	21.75	65	231	4.2	3.55
76	NG134	11	5.63636	3.70968	26.64	29.87	65	256	4.6	3.45
77	NG135	19	29.5789	4.69751	52.29	26.72	65	215	3.8	3.25
78	NG136	6	17.8333	5.42056	47.65	20.99	102	244	3.6	3.4
79	NG137	17	24.7059	5.88095	53.74	21.72	100	245	4.2	3
80	NG138	13	15.0769	5.2551	27.04	6.63	105	251	4.6	3.05
81	NG141	8	23.75	4.26316	20.43	6.39	97	176	3.8	3.3
82	NG142	41	14.5854	4.88294	19.61	7.65	103	258	4.6	3.45
83	NG143	22	28.1364	4.7496	16.43	5.18	91	236	4.6	3.05
84	NG145	19	22.4211	4.10798	20.64	6.83	93	191	3.5	3.1
85	NG146	22	9.95455	4.24658	19.62	5.16	107	236	2.9	3.2
86	NG147	23	24.2174	4.5781	16.7	7.76	78	241	3.2	3.35
87	NG149	10	16.7	4.31138	19.86	5.67	84	150	4.1	3.15
88	NG150	10	18.7	4.75936	25.75	5.84	103	149	3.2	3.05
89	NG151	18	14.5556	3.58779	18.39	6.36	66	209	4.7	3.45
90	NG152	15	19	4.70175	32.54	6.26	77	186	3.2	3.25
91	NG153	27	15.7037	4.85849	19.49	7.86	108	200	4.1	2.75
92	NG154	11	20.4545	4.53333	15.58	6.98	63	214	3.9	3
93	NG159	41	13.6829	4.34938	20.87	5.88	108	255	4.7	3.15
94	NG160	29	11.0345	4.6875	14.29	6.24	108	253	4.1	3.25
95	NG161	20	10.45	4.49761	13.88	8.27	87	224	3.6	3.15
96	NG162	14	9.92857	4.10072	22.42	8	84	166	3.9	2.85
97	NG163	32	18.9375	5.0495	33.09	7.84	66	230	3.5	3.1
98	NG164	30	19.9333	4.1806	28.85	7.56	56	205	5.1	3
99	NG165	20	10.1	4.25743	20.41	6.43	105	292	4.7	3.55
100	NG166	10	4.5	6	20.07	6.29	101	258	4.5	3.15
101	NG167	10	18.9	4.7619	33.03	6.02	51	224	4	3.05
102	NG170	18	17.7778	2.75	19.89	6.7	66	186	3.7	3.05
103	NG172	10	40.4	4.10891	26.65	6.16	72	145	3.4	3.35
104	NG173	19	6.15789	5.04274	32.08	5.64	108	185	4.5	3.05
105	NG174	26	17.1923	3.46756	21.72	6.9	115	225	4.2	3.15
106	NG177	26	17.1538	4.79821	53.91	43.87	107	245	4.4	3.3
107	NG182	22	9.09091	4.5	53.79	48.29	88	189	3.6	3.1
108	NG184	10	11.8	4.57627	49.95	56.23	95	244	4.3	3.35
109	NG185	30	33.3	3.85385	54.36	50.68	72	170	3.4	3.3
110	NG187	10	27	4.85185	52.56	38.52	101	204	4.3	3.05
111	NG188	18	21.5556	4.94845	47.33	52.29	56	214	4.8	3.2
112	NG190	10	37.5	3.94667	33.52	22.66	104	243	4.5	4.3
113	NG191	20	20.15	4.76427	54.24	21.08	84	231	4.6	3.05
114	NG192	46	19.0652	4.28734	53.17	16.7	93	226	5	2.95
115	NG194	10	8.8	4.09091	42.52	26.33	66	110	3.5	2.75
116	NG195	17	20.8235	4.74576	35.6	29.07	84	236	4.6	3.75
117	NG196	18	45.8667	4.87242	54.37	12.8	63	215	3.8	3.2
118	NG197	45	20.1333	4.22737	32.19	27.78	93	234	4	3.2
119	NG198	34	17.5294	4.44631	43	21.97	108	245	3.6	3.35
120	NG210	23	14.087	4.69136	52.86	22.86	66	196	3.7	3.15
121	NG211	22	20.1364	4.06321	54.01	25.8	94	251	3.8	3.55
122	NG212	25	16.68	4.34053	37.39	36.36	93	256	4.6	3.75
123	NG213	43	22.7442	5.10225	47.36	32.37	84	256	4	3.05
124	NG214	11	13.6364	5.26667	37.19	28.84	55	140	4.5	3
125	NG215	25	13.04	5.15337	53.36	24.94	93	204	4.3	3
126	NG220	10	12.8	4.14063	22.88	38.36	100	166	3.8	3.05
127	NG222	12	6.5	4.23077	50.69	24.15	84	215	3	3.25
128	NG223	11	19.7273	3.91705	38.36	31.48	103	186	4.5	3.15
129	NG229	16	17.875	5.34965	49.92	22.59	96	185	3.9	3.4
130	NG230	19	20.1053	4.86911	39.7	33.19	84	194	4.7	3.55
131	NG231	19	22.9474	5.11468	52.6	19.43	79	211	4.2	3.05
132	NG232	10	9.2	4.02174	49.67	22.5	111	222	3.5	3
133	NG235	21	23	4.63768	41.51	33.38	93	191	4.6	3.35
134	NG236	10	10.9	4.31193	46.76	19.98	108	172	4.3	3.45
135	NG238	27	27.2593	4.71467	50.17	23.93	74	244	3.8	3.35
136	NG239	10	6.1	4.91803	36.03	26.84	60	232	4.6	3.05
137	NG240	19	20.5789	4.91049	46.17	22.39	108	186	5.5	3.25
138	NG244	19	26	4.12955	19.75	50.4	96	192	4.2	3
139	NG245	11	23.0909	3.93701	53.07	31.44	74	231	4.2	3.15
140	NG246	15	19.8	4.57912	31.9	30.99	100	236	4.1	3
141	NG247	15	26.8	4.22886	51.67	31.73	54	220	4.4	3.3
142	NG248	17	16.9412	5.17361	47.46	32.25	84	130	4.6	2.85
143	NG249	18	14.2778	4.31907	40.61	22.28	93	245	4.7	3.4
144	NG250	11	7.90909	4.25287	45.4	29.55	88	195	4	3
145	NG253	20	29.35	4.12266	40.3	17.64	115	240	4.7	3.4
146	NG254	18	23.5556	4.31604	54.09	20.07	55	245	3.6	3.3
147	NG255	20	16.4	4.66463	38.11	26.69	60	221	4.4	3.5
148	NG256	13	16.3846	4.41315	49.31	20.75	60	162	3.7	3.5
149	NG258	18	14.7222	4.67925	43.39	20.46	67	226	3.7	3.35
150	NG259	10	9.7	4.94845	53.87	25.15	74	186	3.6	3.05
151	NG260	10	15.4	5.25974	53.92	10.95	102	162	2.8	3.3
152	NG263	14	42.4	4.69697	51.42	18.66	86	245	4.3	3.3
153	NG265	13	23.2308	4.56954	53.33	18.33	77	170	4.1	3.3
154	NG266	9	19.3333	3.7931	50.77	30.43	115	212	4	3.3
155	NG270	17	16.7647	4.73684	54.23	30.33	88	211	3.5	4.05
156	NG271	10	7	4.57143	54.72	28.1	70	115	3.9	3.25
157	NG272	36	8.25	4.91582	53.22	24.79	65	176	4.1	3.15
158	NG274	15	8.53333	4.60938	42.25	26.8	79	191	3.9	3.2
159	NG279	34	24.7353	4.86326	49.84	24.06	84	240	5.2	3.1
160	NG280	18	14.1667	4.11765	47.9	25.16	84	190	5.1	3.1
161	NG283	16	7.3125	4.01709	41.31	20.6	57	175	3.8	3.1
162	NG284	14	16.3571	4.01747	32.32	22.3	84	172	4.6	3.05
163	NG288	10	9.2	3.47826	42.29	24.14	57	127	3.4	2.3
	Minimum	5	3.4	2.75	13.88	5.16	49	110	2.5	2.3
	Maximum	46	45.8667	6.28571	55.62	61.45	115	292	5.5	4.3
	Mean	18.3558	18.6421	4.52151	43.2874	31.8571	83.8589	208.307	4.00184	3.18282
	SD	9.31392	8.56106	0.597623	11.953	16.0692	17.8716	34.7883	0.590718	0.25989
	SE	0.729523	0.670554	0.0468095	0.936227	1.25864	1.39981	2.72483	0.0462686	0.0203561
FS	1 = small (< 3 cm); 3 = medium (3 to 4 cm); 5 = large (> 4 cm)
CS	1 = small (< 3 cm); 3 = medium (3 to 4 cm); 5 = large (> 4 cm)

## Sheet: Qualitative traits
Supplementary Table S1. List of the F2 mapping populations used in the present study that shows data collected for three qualitative characteristics.
SC = seed color; 1 = black, 2 = gray
SSh = Seed shape, 1 = Cylinderical, 2 = oval (in case there is variation)
FC=Flower color: 1 = Yellow, 2 = hydrid,yellow/lighter edge, 3 = Orange
S.No.	Sample code	SC	SSh	FC
1	NG1	1	1	1
2	NG2	1	1	1
3	NG3	1	1	1
4	NG7	1	1	2
5	NG8	1	1	1
6	NG9	1	1	2
7	NG11	1	1	1
8	NG12	1	1	1
9	NG14	1	1	1
10	NG15	1	1	1
11	NG16	1	1	1
12	NG17	1	1	2
13	NG18	1	1	2
14	NG19	1	1	2
15	NG20	1	1	1
16	NG23	2	2	1
17	NG25	1	1	1
18	NG29	1	1	1
19	NG30	1	1	1
20	NG32	1	1	1
21	NG33	1	1	1
22	NG36	1	1	1
23	NG42	1	1	1
24	NG43	1	1	1
25	NG44	1	1	1
26	NG45	1	1	1
27	NG49	1	1	1
28	NG50	1	1	1
29	NG51	1	1	1
30	NG52	1	1	1
31	NG53	1	1	1
32	NG54	1	1	1
33	NG55	1	1	1
34	NG58	1	1	1
35	NG61	1	1	1
36	NG64	1	1	1
37	NG66	1	1	1
38	NG68	1	1	1
39	NG72	1	1	1
40	NG74	1	1	1
41	NG75	1	1	1
42	NG76	1	1	1
43	NG78	1	1	1
44	NG79	1	1	2
45	NG80	1	1	1
46	NG81	1	1	1
47	NG82	1	1	1
48	NG84	1	1	2
49	NG85	1	1	1
50	NG86	1	1	1
51	NG87	1	1	2
52	NG89	1	1	1
53	NG90	1	1	1
54	NG93	1	1	2
55	NG94	1	1	2
56	NG95	1	1	1
57	NG97	1	1	1
58	NG98	1	1	1
59	NG99	1	1	1
60	NG102	1	1	1
61	NG103	1	1	1
62	NG107	1	1	1
63	NG110	1	1	2
64	NG115	1	1	2
65	NG116	1	1	1
66	NG117	1	1	1
67	NG118	1	1	1
68	NG119	1	1	2
69	NG121	1	1	1
70	NG124	1	1	2
71	NG127	1	1	1
72	NG128	1	1	1
73	NG130	1	1	1
74	NG131	1	1	1
75	NG132	1	1	1
76	NG134	1	1	1
77	NG135	1	1	1
78	NG136	1	1	2
79	NG137	1	1	1
80	NG138	1	1	1
81	NG141	1	1	1
82	NG142	1	1	1
83	NG143	1	1	1
84	NG145	1	1	2
85	NG146	1	1	2
86	NG147	1	1	1
87	NG149	1	1	1
88	NG150	1	1	1
89	NG151	1	1	1
90	NG152	1	1	1
91	NG153	1	1	1
92	NG154	1	1	1
93	NG159	1	1	1
94	NG160	1	1	1
95	NG161	1	1	2
96	NG162	1	1	1
97	NG163	1	1	1
98	NG164	1	1	1
99	NG165	1	1	1
100	NG166	1	1	1
101	NG167	1	1	1
102	NG170	1	1	1
103	NG172	1	1	1
104	NG173	1	1	1
105	NG174	1	1	1
106	NG177	1	1	1
107	NG182	1	1	1
108	NG184	1	1	1
109	NG185	1	1	2
110	NG187	1	1	1
111	NG188	1	1	1
112	NG190	1	1	1
113	NG191	1	1	1
114	NG192	1	1	1
115	NG194	1	1	1
116	NG195	1	1	1
117	NG196	1	1	1
118	NG197	1	1	2
119	NG198	1	1	2
120	NG210	1	1	1
121	NG211	1	1	2
122	NG212	1	1	1
123	NG213	1	1	1
124	NG214	1	1	1
125	NG215	1	1	1
126	NG220	1	1	1
127	NG222	1	1	1
128	NG223	1	1	1
129	NG229	1	1	1
130	NG230	1	1	2
131	NG231	1	1	1
132	NG232	1	1	1
133	NG235	1	1	2
134	NG236	1	1	1
135	NG238	1	1	2
136	NG239	2	1	1
137	NG240	1	1	1
138	NG244	1	1	1
139	NG245	1	1	2
140	NG246	1	1	2
141	NG247	1	1	2
142	NG248	1	1	1
143	NG249	1	1	1
144	NG250	1	1	2
145	NG253	1	1	1
146	NG254	1	1	1
147	NG255	1	1	1
148	NG256	1	1	1
149	NG258	1	1	1
150	NG259	1	1	2
151	NG260	1	1	1
152	NG263	1	1	1
153	NG265	1	1	1
154	NG266	1	1	1
155	NG270	1	1	1
156	NG271	1	1	1
157	NG272	1	1	1
158	NG274	1	1	1
159	NG279	1	1	2
160	NG280	1	1	1
161	NG283	1	1	2
162	NG284	1	1	1
163	NG288	1	1	2
	Minimum	1	1	1
	Maximum	2	2	2
	Mean	1.01227	1.00613	1.20245
	SD	0.110427	0.078326	0.403067
	SE	0.00864934	0.00613497	0.0315707
