# Supplementary material for: SNP-based linkage mapping reveals novel quantitative trait loci for yield traits in noug (Guizotia abyssinica (L. f.) Cass.)
Source: Front Plant Sci. 2025 Sep 9;16:1662582. doi: 10.3389/fpls.2025.1662582 (PMC12454408; doi:10.3389/fpls.2025.1662582)
Supplement: Supplementary Table 2 — Trait-based comparative analysis of G. abyssinica linkage groups (LGs) and their homology to H. annuus chromosome (HaX): phenotypic variation explained (PVE), interval length, position of identified noug QTL, and corresponding H. annuus chromosomal regions. [file Table2.xlsx]

## Sheet: Compartive Analysis
Comparative analysis of G. abyssinica linkage groups (LGs) and their homology to H. annuus chromosome (HaX): phenotypic variation explained (PVE), interval length, position of identified noug QTL, and corresponding H.annuus chromosomal regions.
TraitID	TraitName	Chromosome	Position	LeftMarker	RightMarker	LOD	PVE(%)	Add	Dom	LeftCI	RightCI	Matching chromosome	QTL position	Interval Length
1	NCPP	3	443	TP3460	TP755	5.1903	3.2851	0.8577	-9.2465	441.5	447.5	H.ann chr 12	TP3460	419.87
1	NCPP	8	51	TP4140	TP4550	3.2248	1.449	-0.4032	6.1802	45.5	56.5	no match
1	NCPP	8	221	TP2083	TP1941	5.5074	5.8668	-9.6073	-5.681	220.5	221.5	no match
1	NCPP	8	225	TP1941	TP7535	4.0258	4.8745	-8.8605	-5.4163	224.5	225.5	no match
1	NCPP	8	229	TP7535	TP3996	3.4819	4.5553	-8.3835	-4.8466	228.5	230.5	no match
1	NCPP	10	194	TP5116	TP308	3.3265	1.8471	5.3309	0.8972	192.5	200.5	H.ann chr 1	TP308	197.17
1	NCPP	12	73	TP5106	TP3183	3.1251	1.5836	1.1638	-6.2934	70.5	78.5	H.ann chr 12	TP5106	70.25
1	NCPP	13	100	TP3460	TP8444	3.227	2.9628	5.6059	-6.0638	99.5	100.5	H.ann chr 12	TP3460	419.87
1	NCPP	13	103	TP8444	TP4860	3.3001	3.2893	5.3661	-6.4863	101.5	103.5	no match
1	NCPP	13	323	TP1259	TP6979	3.4131	3.0858	3.7293	-9.5476	315.5	326.5	no match
Total							32.7993
2	NSPP	5	667	TP5436	TP328	4.7762	2.9282	8.9942	-10.411	665.5	669.5	H.ann chr 15	TP328	112.09
Total							2.9282
3	TSW	1	147	TP9746	TP8685	5.5701	2.4723	-27.4334	-25.9595	143.5	149.5	no match
3	TSW	2	36	TP7884	TP9763	3.4786	1.2074	-19.0498	-17.4163	34.5	36.5	H.ann chr 13	TP9763	381.81
3	TSW	2	280	TP4325	TP4215	10.6207	2.6057	29.57	-35.6758	279.5	280.5	no match
3	TSW	2	335	TP2794	TP1831	3.8672	2.2069	21.6357	-26.2734	332.5	338.5	no match
3	TSW	2	360	TP6754	TP6464	4.1739	2.5753	25.1109	-26.9433	358.5	362.5	no match
3	TSW	3	328	TP9884	TP1781	3.6133	0.7169	15.6463	0.3155	323.5	333.5	no match
3	TSW	3	443	TP2341	TP755	4.8332	0.7958	0.4746	-20.2341	440.5	447.5	no match
3	TSW	3	743	TP7534	TP4418	3.128	1.7795	26.6375	-35.3466	740.5	745.5	no match
3	TSW	4	166	TP4608	TP1732	3.9235	2.6153	26.6588	-24.9464	164.5	167.5	no match
3	TSW	4	319	TP374	TP5505	8.4955	2.5812	29.5351	-22.8555	317.5	319.5	H.annu chr 4	TP374	134.08
3	TSW	4	333	TP928	TP1517	3.7876	1.5567	-23.2045	-16.6666	332.5	333.5	no match
3	TSW	4	374	TP7120	TP8814	3.4333	1.4061	-22.7439	-16.653	372.5	374.5	H.annu chr 6	TP7120	77
3	TSW	4	390	TP7638	TP2627	8.2204	3.0929	30.3203	-30.4318	388.5	391.5	H.annu chr 6	TP7638	64.78
3	TSW	4	403	TP2627	TP5390	3.2356	2.4634	31.546	-27.402	401.5	403.5	H.annu chr 6	TP5390	33.15
3	TSW	5	438	TP9634	TP616	7.0172	2.5524	31.7836	-28.1136	435.5	438.5	no match
3	TSW	5	545	TP5485	TP10006	9.1658	2.6095	29.0692	-31.4787	543.5	545.5	no match
3	TSW	5	566	TP10006	TP1814	3.4464	1.455	-23.4002	-22.1634	564.5	567.5	no match
3	TSW	5	634	TP1642	TP4380	4.3444	1.3112	-18.0483	-15.9533	633.5	635.5	no match
3	TSW	5	705	TP4477	TP2530	4.6774	2.546	23.2746	-26.2191	702.5	706.5	H.ann chr 7	TP2530	65.76
3	TSW	5	708	TP4477	TP2530	7.8859	2.6321	-27.7564	-39.7922	707.5	710.5	H.ann chr 7	TP2530	65.76
3	TSW	5	730	TP2190	TP5886	8.5812	2.447	-27.3089	-40.007	725.5	730.5	H.ann chr 7	TP2190	69.95
3	TSW	8	224	TP1941	TP7535	10.3607	3.0811	32.835	-37.3719	223.5	224.5	no match
3	TSW	8	240	TP3996	TP3286	6.0811	1.8243	-30.0216	-19.276	238.5	241.5	no match
3	TSW	13	324	TP1259	TP6979	7.9302	2.6726	32.1401	-26.5417	321.5	325.5	no match
Total							51.2066
4	FS	2	36	TP7884	TP9763	5.5509	2.0458	-51.3155	-53.5694	34.5	36.5	H.ann chr 13	TP9763	381.81
4	FS	2	283	TP4325	TP4215	8.1293	2.7639	65.8099	-75.5009	277.5	288.5	no match
4	FS	3	336	TP1781	TP930	4.2242	0.7301	29.4918	2.21	334.5	340.5	no match
4	FS	3	442	TP2341	TP755	7.4648	3.3539	47.2112	-76.7995	441.5	442.5	no match
4	FS	3	744	TP7534	TP4418	3.5476	2.431	60.8506	-73.9469	741.5	747.5	no match
4	FS	4	166	TP4608	TP1732	5.9551	3.3034	69.9002	-55.8299	164.5	167.5	no match
4	FS	4	319	TP374	TP5505	4.4998	2.2225	52.7356	-38.8258	317.5	319.5	H.ann chr 4	TP374	134.08
4	FS	4	333	TP928	TP1517	3.7863	1.908	-55.9122	-38.668	332.5	333.5	no match
4	FS	4	339	TP1480	TP515	4.4268	1.9706	-53.4613	-34.491	337.5	339.5	no match
4	FS	4	391	TP7638	TP2627	13.5539	3.9744	65.3074	-85.6529	388.5	392.5	H.annu chr 6	TP7638	64.78
4	FS	4	403	TP2627	TP5390	10.4549	3.8829	67.1142	-83.5304	401.5	403.5	H.annu chr 6	TP5390	33.15
4	FS	5	634	TP1642	TP4380	3.4723	1.3731	-38.0702	-35.5512	633.5	635.5	no match
4	FS	5	709	TP4477	TP2530	4.5045	2.8959	-68.4362	-91.474	708.5	710.5	H.ann chr 7	TP2530	65.76
4	FS	8	63	TP4140	TP4550	3.7061	0.6924	0.762	38.8533	57.5	64.5	no match
4	FS	8	198	TP5610	TP286	3.4445	1.6906	43.71	-48.2054	197.5	198.5	H.ann chr 6	TP5390	33.15
4	FS	8	204	TP286	TP3033	4.3831	2.7169	52.9545	-62.986	203.5	204.5	no match
4	FS	8	240	TP3996	TP3286	3.7982	1.6779	-55.2811	-52.3221	237.5	241.5	no match
4	FS	11	6	TP3984	TP2504	3.1016	2.183	54.9959	-40.0851	3.5	9.5	H.annu chr 8	TP3984	337.16
4	FS	12	169	TP6861	TP7118	3.1791	2.4983	55.544	-53.5739	168.5	170.5	H.annu chr 11	TP7118	208.56
4	FS	13	323	TP1259	TP6979	5.4977	3.2272	66.6079	-66.5012	321.5	325.5	no match
Total							47.5418
5	OC	1	207	TP1404	TP7594	3.0618	2.4465	0.9233	-9.6269	199.5	212.5	no match
5	OC	2	176	TP2642	TP5357	4.9548	2.9575	-8.4541	1.6351	174.5	177.5	H.ann chr 7	TP2642	213.34
5	OC	2	324	TP1749	TP2794	3.7705	1.5065	-0.1516	7.4412	321.5	330.5	no match
5	OC	4	389	TP7638	TP2627	3.0377	5.7906	-10.7646	8.3106	385.5	390.5	H.annu chr 6	TP7638	64.78
5	OC	5	74	TP3180	TP2719	3.3369	7.2014	-10.4673	11.0824	63.5	78.5	no match
5	OC	5	234	TP4401	TP154	6.2932	8.4931	8.6953	14.7073	228.5	239.5	no match
5	OC	10	205	TP2827	TP6025	3.8074	4.066	8.7515	6.7816	204.5	206.5	H.annu chr 11	TP2827	215.94
Total							32.4616
6	DTF	9	238	TP5200	TP7155	3.5103	7.6107	-0.1532	10.0039	236.5	241.5	H.annu chr9	TP5200	235.81
Total							7.6107
