# Supplementary material for: SNP-based linkage mapping reveals novel quantitative trait loci for yield traits in noug (Guizotia abyssinica (L. f.) Cass.)
Source: Front Plant Sci. 2025 Sep 9;16:1662582. doi: 10.3389/fpls.2025.1662582 (PMC12454408; doi:10.3389/fpls.2025.1662582)
Supplement: Supplementary Figure 3 — Distribution of the 15 quantitative trait loci (QTL) across Guizotia abyssinica linkage groups for six quantitative characteristics: number of capitulum per plant (NCPP, red), number of seeds per plant (NSPP, green), thousand seed weight (TSW, turquoise), oil content (OC, purple), flower size (FS, blue), and days to flowering (DTF, yellow). [file DataSheet1.zip]

Archive with 6 entries (5 files):
- Supplementary Figure S3/
- Supplementary Figure S3/Supplementary Figure S3-1.tiff
- Supplementary Figure S3/Supplementary Figure S3-2.tiff
- Supplementary Figure S3/Supplementary Figure S3-3.tiff
- Supplementary Figure S3/Supplementary Figure S3-4.tiff
- Supplementary Figure S3/Supplementary Figure S3-5.tiff
